# Supplementary material for: Detection of Sleep-Disordered Breathing Using Carbon Nanotube Sensors Predicts Complications After Lung Surgery
Source: Interdiscip Cardiovasc Thorac Surg. 2025 Sep 25;40(10):ivaf229. doi: 10.1093/icvts/ivaf229 (PMC12503869; doi:10.1093/icvts/ivaf229)
Supplement: ivaf229_Supplementary_Data [file ivaf229_supplementary_data.zip]

Archive with 2 entries (2 files):
- Sup.xlsx._Tables0727
- Sup._Tables0727.xlsx
