# Supplementary material for: Detection of Sleep-Disordered Breathing Using Carbon Nanotube Sensors Predicts Complications After Lung Surgery
Source: Interdiscip Cardiovasc Thorac Surg. 2025 Sep 25;40(10):ivaf229. doi: 10.1093/icvts/ivaf229 (PMC12503869; doi:10.1093/icvts/ivaf229)
Supplement: ivaf229_Supplementary_Data [file ivaf229_supplementary_data.zip › Sup.xlsx._Tables0727]

## Sheet: S1
	Supplementary Table S1. Univariate analysis of risk factors for prolonged air leakage (Clavien–Dindo grade ≥ 3)
	Variable			Univariate
				OR	95% CI	P value a
	Age ≥ 75 yrs			1.21	0.31–4.66	0.782
	Male			-	NA	0.993
	Body mass index ≥ 25			1.12	0.27–4.75	0.875
	Heavy smoker			9.86	2.28–42.6	0.002
	Moderate-heavy smoker			6.55	0.79–54.3	0.082
	Smoker			3	0.35–25.2	0.312
	Pulmonary dysfunction			1.67	0.44–6.38	0.456
	(obstructive or restrictive)
	CT findings			4.94	0.98–24.8	0.052
	(emphysema, IP, or CPFE)
	CT findings (emphysema)			5.73	1.36–24.2	0.018
	VATS			0.69	0.18–2.68	0.6
	Epidural anesthesia			3.39	0.81–14.1	0.094
	SDB			5.33	1.34–21.3	0.018
	a. Logistic regression analysis
	Abbreviations: CI, Confidence Interval; CPFE, Combined Pulmonary Fibrosis and Emphysema; CT, Computed Tomography; IP, Interstitial Pneumonia; NA, Not Applicable; OR, Odds Ratio; SDB, Sleep-Disordered Breathing; VATS, Video-Assisted Thoracic Surgery

## Sheet: S2
	Supplementary Table S2. Multivariate analysis of risk factors for prolonged air leakage (Clavien–Dindo grade ≥ 3)
	Variable		Multivariate
			OR	95% CI	P value a
	Age ≥ 75 yrs		1.46	0.27–8.01	0.661
	Male		-	NA	0.993
	CT findings (emphysema)		5.51	1.00–30.3	0.05
	SDB		15.6	2.39–102	0.004
	a. Logistic regression analysis
	Abbreviations: CI, Confidence Interval; CT, Computed Tomography; NA, Not Applicable; OR, Odds Ratio; SDB, Sleep-Disordered Breathing

## Sheet: S3
	Supplementary Table S3. Risk factors of respiratory complication (all grades)
	Variable		Univariate
			OR	95% CI	P value a
	Age ≥ 75 yrs		1.06	0.41–2.74	0.897
	Male		2.62	0.87–7.9	0.088
	Body mass index ≥ 25		0.865	0.31–2.42	0.782
	Heavy smoker		1.11	0.30–4.06	0.88
	Moderate-heavy smoker		5.56	1.71–18.1	0.004
	Smoker		5.49	1.17–25.7	0.03
	Pulmonary dysfunction		1.48	0.59–3.7	0.4
	(obstructive or restrictive)
	CT findings		3.72	1.4–9.88	0.008
	(emphysema, IP, or CPFE)
	CT findings (emphysema)		2.5	0.97–6.44	0.058
	VATS		0.95	0.36–2.5	0.917
	Epidural anesthesia		1.26	0.51–3.15	0.617
	SDB		3.49	1.28–9.52	0.015
	a. Logistic regression analysis
	Abbreviations: CI, Confidence Interval; CPFE, Combined Pulmonary Fibrosis and Emphysema; CT, Computed Tomography; IP, Interstitial Pneumonia; OR, Odds Ratio; SDB, Sleep-Disordered Breathing; VATS, Video-Assisted Thoracic Surgery

## Sheet: S4
	Supplementary Table S4. Risk factors of respiratory complication (all grades)
	Variable		Multivariate
			OR	95% CI	P value a
	Age ≥ 75 yrs		0.74	0.26-2.13	0.58
	Male		0.93	0.24-3.55	0.91
	Moderate-heavy smoker		5.68	1.44-22.5	0.013
	SDB		3.08	1.05-9.09	0.041
	a. Logistic regression analysis
	Abbreviations: CI, Confidence Interval; OR, Odds Ratio; SDB, Sleep-Disordered Breathing
